# Supplementary material for: A Novel Hypothesis on Choroideremia-Manifesting Female Carriers: Could CHM In-Frame Variants Exert a Dominant Negative Effect? A Case Report
Source: Genes (Basel). 2022 Jul 17;13(7):1268. doi: 10.3390/genes13071268 (PMC9321261; doi:10.3390/genes13071268)
Supplement: Supplementary file 1 [file genes-13-01268-s001.zip]

Archive with 1 entries (1 files):
- genes-1787458-supplementary.pdf
